# Supplementary material for: Large mammal burrows in late Miocene calcic paleosols from central Argentina: paleoenvironment, taphonomy and producers
Source: PeerJ. 2018 May 22;6:e4787. doi: 10.7717/peerj.4787 (PMC5969051; doi:10.7717/peerj.4787)
Supplement: Article S2 — Compressed .TPS file. [file peerj-06-4787-s002.zip]

Archive with 1 entries (1 files):
- morphometry mioceneburrows raw data.tps
