# Supplementary material for: Large mammal burrows in late Miocene calcic paleosols from central Argentina: paleoenvironment, taphonomy and producers
Source: PeerJ. 2018 May 22;6:e4787. doi: 10.7717/peerj.4787 (PMC5969051; doi:10.7717/peerj.4787)
Supplement: Article S2 — Compressed .TPS file. [file peerj-06-4787-s002.zip › morphometry mioceneburrows raw data.tps]

LM=16
1855.00000 2873.00000
2300.00000 2845.00000
2733.00000 2740.00000
3100.00000 2492.00000
3352.00000 2124.00000
3297.00000 1644.00000
2829.00000 1508.00000
2350.00000 1417.00000
1863.00000 1387.00000
1413.00000 1462.00000
985.00000 1584.00000
582.00000 1754.00000
343.00000 2130.00000
504.00000 2574.00000
889.00000 2851.00000
1370.00000 2878.00000
IMAGE=630 SGla1.jpg
ID=0 
SCALE=0.045596
LM=16
1852.00000 2875.00000
2298.00000 2850.00000
2729.00000 2740.00000
3093.00000 2488.00000
3355.00000 2127.00000
3275.00000 1653.00000
2814.00000 1512.00000
2337.00000 1433.00000
1857.00000 1383.00000
1409.00000 1469.00000
983.00000 1586.00000
584.00000 1753.00000
343.00000 2124.00000
499.00000 2563.00000
889.00000 2826.00000
1368.00000 2881.00000
IMAGE=630 SGla2.jpg
ID=1 
SCALE=0.045965
LM=16
2555.00000 2594.00000
2956.00000 2577.00000
3358.00000 2565.00000
3731.00000 2416.00000
3854.00000 2035.00000
3722.00000 1643.00000
3362.00000 1465.00000
2960.00000 1450.00000
2558.00000 1463.00000
2169.00000 1463.00000
1786.00000 1509.00000
1450.00000 1694.00000
1250.00000 2024.00000
1378.00000 2410.00000
1748.00000 2569.00000
2148.00000 2608.00000
IMAGE=631 SGmi1.jpg
ID=2 
SCALE=0.027172
LM=16
2555.00000 2598.00000
2959.00000 2578.00000
3363.00000 2555.00000
3739.00000 2406.00000
3860.00000 2028.00000
3725.00000 1641.00000
3360.00000 1473.00000
2959.00000 1447.00000
2557.00000 1459.00000
2169.00000 1472.00000
1789.00000 1514.00000
1455.00000 1697.00000
1252.00000 2020.00000
1385.00000 2403.00000
1749.00000 2564.00000
2146.00000 2609.00000
IMAGE=631 SGmi2.jpg
ID=3 
SCALE=0.027027
LM=16
2218.00000 3355.00000
2886.00000 3311.00000
3548.00000 3216.00000
4095.00000 2832.00000
4238.00000 2180.00000
4093.00000 1529.00000
3543.00000 1161.00000
2882.00000 1033.00000
2209.00000 1033.00000
1558.00000 1132.00000
911.00000 1243.00000
339.00000 1549.00000
189.00000 2175.00000
411.00000 2778.00000
941.00000 3139.00000
1567.00000 3294.00000
IMAGE=632aSGmi1.jpg
ID=4 
SCALE=0.036892
LM=16
2213.00000 3355.00000
2881.00000 3308.00000
3544.00000 3220.00000
4087.00000 2831.00000
4255.00000 2184.00000
4091.00000 1524.00000
3542.00000 1148.00000
2883.00000 1029.00000
2213.00000 1025.00000
1564.00000 1116.00000
924.00000 1236.00000
351.00000 1543.00000
193.00000 2175.00000
408.00000 2776.00000
939.00000 3134.00000
1564.00000 3297.00000
IMAGE=632aSGmi2.jpg
ID=5 
SCALE=0.037442
LM=16
2169.00000 2063.00000
2485.00000 2027.00000
2770.00000 1886.00000
2957.00000 1629.00000
3037.00000 1321.00000
2946.00000 1012.00000
2744.00000 777.00000
2473.00000 629.00000
2167.00000 577.00000
1844.00000 612.00000
1540.00000 721.00000
1353.00000 984.00000
1295.00000 1303.00000
1353.00000 1638.00000
1567.00000 1871.00000
1851.00000 2010.00000
IMAGE=632bSGmi1.jpg
ID=6 
SCALE=0.021057
LM=16
2170.00000 2057.00000
2489.00000 2029.00000
2770.00000 1879.00000
2962.00000 1626.00000
3036.00000 1315.00000
2957.00000 1012.00000
2736.00000 794.00000
2476.00000 626.00000
2169.00000 583.00000
1840.00000 614.00000
1534.00000 720.00000
1354.00000 988.00000
1311.00000 1308.00000
1355.00000 1633.00000
1563.00000 1870.00000
1848.00000 2005.00000
IMAGE=632bSGmi2.jpg
ID=7 
SCALE=0.021221
LM=16
1886.00000 3337.00000
2330.00000 3278.00000
2753.00000 3130.00000
3049.00000 2794.00000
3251.00000 2394.00000
3258.00000 1873.00000
2901.00000 1509.00000
2393.00000 1455.00000
1885.00000 1502.00000
1407.00000 1513.00000
936.00000 1571.00000
646.00000 1924.00000
516.00000 2387.00000
601.00000 2864.00000
966.00000 3151.00000
1413.00000 3286.00000
IMAGE=635 SGmi1.jpg
ID=8 
SCALE=0.026263
LM=16
1888.00000 3341.00000
2332.00000 3282.00000
2752.00000 3127.00000
3046.00000 2793.00000
3257.00000 2398.00000
3254.00000 1875.00000
2910.00000 1509.00000
2401.00000 1451.00000
1891.00000 1495.00000
1415.00000 1514.00000
941.00000 1555.00000
648.00000 1932.00000
512.00000 2387.00000
593.00000 2861.00000
959.00000 3158.00000
1410.00000 3296.00000
IMAGE=635 SGmi2.jpg
ID=9 
SCALE=0.026393
LM=16
1736.00000 2909.00000
2230.00000 2891.00000
2708.00000 2763.00000
3087.00000 2456.00000
3174.00000 1969.00000
2983.00000 1553.00000
2635.00000 1253.00000
2204.00000 1081.00000
1746.00000 1004.00000
1233.00000 1077.00000
743.00000 1184.00000
338.00000 1469.00000
301.00000 1969.00000
482.00000 2406.00000
832.00000 2719.00000
1267.00000 2898.00000
IMAGE=637 SGla1.jpg
ID=10 
SCALE=0.020920
LM=16
1736.00000 2916.00000
2231.00000 2888.00000
2712.00000 2764.00000
3105.00000 2465.00000
3160.00000 1972.00000
2992.00000 1540.00000
2635.00000 1243.00000
2207.00000 1062.00000
1743.00000 1011.00000
1237.00000 1074.00000
742.00000 1170.00000
356.00000 1459.00000
294.00000 1959.00000
489.00000 2406.00000
838.00000 2712.00000
1271.00000 2883.00000
IMAGE=637 SGla2.jpg
ID=11 
SCALE=0.021097
LM=16
2804.00000 2774.00000
3284.00000 2701.00000
3754.00000 2585.00000
4206.00000 2411.00000
4519.00000 2048.00000
4341.00000 1554.00000
3840.00000 1378.00000
3321.00000 1270.00000
2790.00000 1281.00000
2248.00000 1288.00000
1733.00000 1411.00000
1224.00000 1558.00000
1040.00000 2040.00000
1211.00000 2553.00000
1701.00000 2786.00000
2248.00000 2788.00000
IMAGE=638 SGmi1.jpg
ID=12 
SCALE=0.024495
LM=16
2790.00000 2774.00000
3273.00000 2702.00000
3752.00000 2604.00000
4203.00000 2416.00000
4512.00000 2045.00000
4329.00000 1546.00000
3836.00000 1366.00000
3319.00000 1276.00000
2794.00000 1295.00000
2265.00000 1284.00000
1750.00000 1417.00000
1235.00000 1544.00000
1045.00000 2041.00000
1223.00000 2561.00000
1714.00000 2774.00000
2254.00000 2794.00000
IMAGE=638 SGmi2.jpg
ID=13 
SCALE=0.024861
LM=16
2389.00000 2851.00000
2968.00000 2754.00000
3538.00000 2616.00000
4032.00000 2300.00000
4298.00000 1778.00000
4216.00000 1146.00000
3657.00000 849.00000
3025.00000 765.00000
2389.00000 714.00000
1784.00000 789.00000
1196.00000 961.00000
649.00000 1210.00000
449.00000 1790.00000
655.00000 2368.00000
1150.00000 2731.00000
1757.00000 2853.00000
IMAGE=639 SGmi1.jpg
ID=14 
SCALE=0.021366
LM=16
2392.00000 2843.00000
2971.00000 2763.00000
3532.00000 2606.00000
4021.00000 2293.00000
4305.00000 1782.00000
4225.00000 1157.00000
3660.00000 866.00000
3028.00000 764.00000
2389.00000 721.00000
1790.00000 807.00000
1200.00000 956.00000
647.00000 1210.00000
456.00000 1786.00000
654.00000 2367.00000
1151.00000 2724.00000
1756.00000 2847.00000
IMAGE=639 SGmi2.jpg
ID=15 
SCALE=0.021456
LM=16
2369.00000 2633.00000
2745.00000 2608.00000
3114.00000 2532.00000
3432.00000 2334.00000
3618.00000 2015.00000
3554.00000 1608.00000
3188.00000 1445.00000
2782.00000 1419.00000
2375.00000 1424.00000
1969.00000 1410.00000
1563.00000 1394.00000
1231.00000 1623.00000
1161.00000 2013.00000
1345.00000 2327.00000
1662.00000 2504.00000
2010.00000 2608.00000
IMAGE=642 SGla1.jpg
ID=16 
SCALE=0.053297
LM=16
2375.00000 2628.00000
2751.00000 2605.00000
3119.00000 2529.00000
3439.00000 2335.00000
3621.00000 2008.00000
3558.00000 1607.00000
3189.00000 1443.00000
2782.00000 1423.00000
2374.00000 1420.00000
1972.00000 1404.00000
1567.00000 1389.00000
1235.00000 1613.00000
1163.00000 2010.00000
1354.00000 2316.00000
1656.00000 2515.00000
2007.00000 2610.00000
IMAGE=642 SGla2.jpg
ID=17 
SCALE=0.053297
LM=16
2395.00000 2585.00000
2845.00000 2541.00000
3276.00000 2406.00000
3674.00000 2194.00000
3895.00000 1801.00000
3696.00000 1393.00000
3289.00000 1186.00000
2845.00000 1082.00000
2395.00000 1004.00000
1898.00000 1035.00000
1427.00000 1153.00000
971.00000 1312.00000
909.00000 1793.00000
1162.00000 2158.00000
1533.00000 2388.00000
1946.00000 2533.00000
IMAGE=643 SGmi1.jpg
ID=18 
SCALE=0.034010
LM=16
2386.00000 2581.00000
2839.00000 2535.00000
3272.00000 2398.00000
3673.00000 2186.00000
3901.00000 1798.00000
3686.00000 1396.00000
3291.00000 1174.00000
2847.00000 1071.00000
2395.00000 1004.00000
1906.00000 1026.00000
1434.00000 1144.00000
983.00000 1324.00000
912.00000 1801.00000
1157.00000 2166.00000
1532.00000 2390.00000
1949.00000 2524.00000
IMAGE=643 SGmi2.jpg
ID=19 
SCALE=0.033765
LM=16
1932.00000 2995.00000
2392.00000 2922.00000
2841.00000 2802.00000
3249.00000 2579.00000
3555.00000 2230.00000
3589.00000 1648.00000
3086.00000 1386.00000
2506.00000 1428.00000
1926.00000 1475.00000
1378.00000 1500.00000
835.00000 1473.00000
343.00000 1692.00000
209.00000 2217.00000
546.00000 2578.00000
953.00000 2854.00000
1426.00000 2986.00000
IMAGE=644 SGla1.jpg
ID=20 
SCALE=0.025378
LM=16
1923.00000 2998.00000
2387.00000 2930.00000
2837.00000 2798.00000
3249.00000 2583.00000
3555.00000 2227.00000
3577.00000 1660.00000
3082.00000 1380.00000
2506.00000 1428.00000
1929.00000 1475.00000
1381.00000 1501.00000
844.00000 1475.00000
358.00000 1703.00000
217.00000 2215.00000
551.00000 2582.00000
959.00000 2853.00000
1432.00000 2981.00000
IMAGE=644 SGla2.jpg
ID=21 
SCALE=0.025378
LM=16
2243.00000 2610.00000
2642.00000 2562.00000
3039.00000 2499.00000
3387.00000 2299.00000
3521.00000 1921.00000
3377.00000 1536.00000
3062.00000 1288.00000
2658.00000 1229.00000
2249.00000 1224.00000
1849.00000 1287.00000
1457.00000 1391.00000
1087.00000 1553.00000
978.00000 1924.00000
1133.00000 2287.00000
1453.00000 2519.00000
1843.00000 2599.00000
IMAGE=646 SGmi1.jpg
ID=22 
SCALE=0.018179
LM=16
2246.00000 2607.00000
2646.00000 2553.00000
3044.00000 2489.00000
3394.00000 2298.00000
3523.00000 1921.00000
3379.00000 1540.00000
3061.00000 1295.00000
2662.00000 1225.00000
2258.00000 1215.00000
1850.00000 1296.00000
1453.00000 1377.00000
1089.00000 1552.00000
983.00000 1918.00000
1141.00000 2287.00000
1456.00000 2520.00000
1845.00000 2599.00000
IMAGE=646 SGmi2.jpg
ID=23 
SCALE=0.018338
LM=16
2249.00000 2178.00000
2536.00000 2166.00000
2802.00000 2063.00000
3030.00000 1891.00000
3135.00000 1624.00000
3105.00000 1318.00000
2866.00000 1128.00000
2562.00000 1075.00000
2254.00000 1057.00000
1953.00000 1083.00000
1664.00000 1144.00000
1445.00000 1345.00000
1355.00000 1627.00000
1481.00000 1891.00000
1702.00000 2061.00000
1968.00000 2146.00000
IMAGE=647 SGmi1.jpg
ID=24 
SCALE=0.027231
LM=16
2243.00000 2181.00000
2528.00000 2162.00000
2797.00000 2068.00000
3024.00000 1894.00000
3132.00000 1630.00000
3108.00000 1315.00000
2872.00000 1124.00000
2564.00000 1072.00000
2252.00000 1055.00000
1950.00000 1082.00000
1659.00000 1145.00000
1433.00000 1339.00000
1358.00000 1627.00000
1482.00000 1883.00000
1698.00000 2059.00000
1965.00000 2141.00000
IMAGE=647 SGmi2.jpg
ID=25 
SCALE=0.027339
LM=16
2053.00000 2750.00000
2594.00000 2731.00000
3125.00000 2637.00000
3575.00000 2356.00000
3847.00000 1892.00000
3640.00000 1373.00000
3158.00000 1116.00000
2612.00000 1044.00000
2062.00000 1025.00000
1507.00000 1012.00000
981.00000 1139.00000
502.00000 1390.00000
274.00000 1883.00000
489.00000 2403.00000
965.00000 2644.00000
1500.00000 2753.00000
IMAGE=648 SGla1.jpg
ID=26 
SCALE=0.018075
LM=16
2047.00000 2747.00000
2588.00000 2729.00000
3123.00000 2644.00000
3579.00000 2361.00000
3844.00000 1889.00000
3618.00000 1369.00000
3174.00000 1125.00000
2622.00000 1042.00000
2056.00000 1028.00000
1516.00000 1011.00000
987.00000 1143.00000
504.00000 1387.00000
271.00000 1880.00000
482.00000 2393.00000
963.00000 2650.00000
1501.00000 2736.00000
IMAGE=648 SGla2.jpg
ID=27 
SCALE=0.017875
LM=16
2106.00000 2410.00000
2410.00000 2397.00000
2704.00000 2326.00000
2925.00000 2129.00000
3044.00000 1852.00000
2957.00000 1550.00000
2702.00000 1382.00000
2408.00000 1298.00000
2102.00000 1287.00000
1791.00000 1332.00000
1505.00000 1428.00000
1239.00000 1562.00000
1145.00000 1848.00000
1271.00000 2130.00000
1515.00000 2302.00000
1796.00000 2400.00000
IMAGE=649 SGla1.jpg
ID=28 
SCALE=0.039504
LM=16
2098.00000 2402.00000
2404.00000 2398.00000
2702.00000 2332.00000
2930.00000 2133.00000
3047.00000 1852.00000
2962.00000 1546.00000
2703.00000 1381.00000
2408.00000 1293.00000
2100.00000 1284.00000
1798.00000 1333.00000
1509.00000 1427.00000
1239.00000 1566.00000
1153.00000 1848.00000
1273.00000 2130.00000
1517.00000 2301.00000
1798.00000 2396.00000
IMAGE=649 SGla2.jpg
ID=29 
SCALE=0.038892
LM=16
2279.00000 2408.00000
2642.00000 2375.00000
3004.00000 2328.00000
3307.00000 2131.00000
3412.00000 1783.00000
3260.00000 1463.00000
2969.00000 1265.00000
2626.00000 1183.00000
2274.00000 1165.00000
1927.00000 1218.00000
1601.00000 1332.00000
1290.00000 1485.00000
1134.00000 1777.00000
1268.00000 2118.00000
1570.00000 2298.00000
1915.00000 2382.00000
IMAGE=655 Chla1.jpg
ID=30 
SCALE=0.023017
LM=16
2272.00000 2409.00000
2636.00000 2372.00000
2998.00000 2318.00000
3302.00000 2123.00000
3411.00000 1781.00000
3262.00000 1461.00000
2966.00000 1271.00000
2624.00000 1183.00000
2272.00000 1172.00000
1931.00000 1223.00000
1599.00000 1330.00000
1284.00000 1479.00000
1132.00000 1781.00000
1259.00000 2117.00000
1563.00000 2300.00000
1909.00000 2382.00000
IMAGE=655 Chla2.jpg
ID=31 
SCALE=0.023000
LM=16
2403.00000 2429.00000
2927.00000 2420.00000
3416.00000 2233.00000
3861.00000 1957.00000
4076.00000 1481.00000
3826.00000 1008.00000
3428.00000 682.00000
2920.00000 583.00000
2407.00000 513.00000
1860.00000 577.00000
1338.00000 686.00000
906.00000 983.00000
706.00000 1471.00000
881.00000 1991.00000
1319.00000 2309.00000
1854.00000 2391.00000
IMAGE=655aChmi1.jpg
ID=32 
SCALE=0.024007
LM=16
2400.00000 2429.00000
2928.00000 2409.00000
3419.00000 2231.00000
3874.00000 1963.00000
4070.00000 1475.00000
3833.00000 1003.00000
3428.00000 685.00000
2920.00000 589.00000
2407.00000 520.00000
1871.00000 578.00000
1354.00000 699.00000
894.00000 970.00000
705.00000 1467.00000
885.00000 1980.00000
1322.00000 2304.00000
1860.00000 2385.00000
IMAGE=655aChmi2.jpg
ID=33 
SCALE=0.023905
LM=16
2021.00000 3110.00000
2411.00000 3066.00000
2790.00000 2960.00000
3096.00000 2715.00000
3236.00000 2348.00000
3071.00000 1979.00000
2778.00000 1729.00000
2395.00000 1650.00000
2009.00000 1587.00000
1594.00000 1574.00000
1190.00000 1662.00000
877.00000 1926.00000
791.00000 2329.00000
891.00000 2741.00000
1219.00000 2973.00000
1601.00000 3109.00000
IMAGE=659 SGla1.jpg
ID=34 
SCALE=0.034220
LM=16
2018.00000 3114.00000
2413.00000 3071.00000
2797.00000 2965.00000
3104.00000 2712.00000
3236.00000 2337.00000
3078.00000 1969.00000
2774.00000 1731.00000
2397.00000 1639.00000
2014.00000 1570.00000
1593.00000 1570.00000
1189.00000 1655.00000
887.00000 1934.00000
785.00000 2329.00000
894.00000 2733.00000
1205.00000 3000.00000
1599.00000 3116.00000
IMAGE=659 SGla2.jpg
ID=35 
SCALE=0.034499
LM=16
2148.00000 2960.00000
2532.00000 2931.00000
2909.00000 2858.00000
3250.00000 2686.00000
3435.00000 2353.00000
3330.00000 1947.00000
2958.00000 1786.00000
2550.00000 1749.00000
2140.00000 1744.00000
1760.00000 1766.00000
1382.00000 1828.00000
1062.00000 2027.00000
859.00000 2348.00000
1021.00000 2703.00000
1361.00000 2892.00000
1746.00000 2956.00000
IMAGE=662 SGmi1.jpg
ID=36 
SCALE=0.017646
LM=16
2140.00000 2952.00000
2525.00000 2932.00000
2905.00000 2863.00000
3249.00000 2690.00000
3429.00000 2349.00000
3323.00000 1954.00000
2955.00000 1783.00000
2550.00000 1749.00000
2143.00000 1746.00000
1756.00000 1766.00000
1383.00000 1824.00000
1061.00000 2020.00000
856.00000 2338.00000
1023.00000 2711.00000
1366.00000 2893.00000
1750.00000 2953.00000
IMAGE=662 SGmi2.jpg
ID=37 
SCALE=0.017640
LM=16
1647.00000 3153.00000
1987.00000 3102.00000
2303.00000 2975.00000
2517.00000 2723.00000
2580.00000 2388.00000
2504.00000 2037.00000
2284.00000 1776.00000
1988.00000 1596.00000
1644.00000 1570.00000
1341.00000 1690.00000
1067.00000 1856.00000
831.00000 2073.00000
731.00000 2378.00000
822.00000 2722.00000
996.00000 3012.00000
1309.00000 3131.00000
IMAGE=683 Cama1.jpg
ID=38 
SCALE=0.014390
LM=16
1647.00000 3159.00000
1982.00000 3102.00000
2301.00000 2987.00000
2514.00000 2724.00000
2580.00000 2391.00000
2516.00000 2033.00000
2294.00000 1771.00000
2000.00000 1594.00000
1655.00000 1578.00000
1338.00000 1675.00000
1061.00000 1838.00000
847.00000 2077.00000
732.00000 2377.00000
797.00000 2716.00000
993.00000 2994.00000
1299.00000 3138.00000
IMAGE=683 Cama2.jpg
ID=39 
SCALE=0.014390
LM=16
2338.00000 2817.00000
2783.00000 2795.00000
3189.00000 2619.00000
3420.00000 2249.00000
3487.00000 1809.00000
3357.00000 1404.00000
3111.00000 1078.00000
2754.00000 876.00000
2351.00000 798.00000
1910.00000 848.00000
1518.00000 1006.00000
1296.00000 1369.00000
1236.00000 1795.00000
1356.00000 2198.00000
1609.00000 2504.00000
1942.00000 2718.00000
IMAGE=713 Cami1.jpg
ID=40 
SCALE=0.020871
LM=16
2341.00000 2820.00000
2787.00000 2796.00000
3206.00000 2639.00000
3409.00000 2242.00000
3460.00000 1798.00000
3358.00000 1398.00000
3102.00000 1078.00000
2749.00000 875.00000
2345.00000 798.00000
1911.00000 855.00000
1520.00000 1034.00000
1278.00000 1368.00000
1237.00000 1795.00000
1346.00000 2190.00000
1598.00000 2509.00000
1939.00000 2731.00000
IMAGE=713 Cami2.jpg
ID=41 
SCALE=0.020944
LM=16
2235.00000 2704.00000
2819.00000 2687.00000
3374.00000 2506.00000
3755.00000 2076.00000
3731.00000 1492.00000
3477.00000 1043.00000
3126.00000 690.00000
2719.00000 403.00000
2235.00000 281.00000
1705.00000 383.00000
1217.00000 603.00000
835.00000 970.00000
677.00000 1484.00000
742.00000 2077.00000
1111.00000 2500.00000
1653.00000 2677.00000
IMAGE=718 Cala1.jpg
ID=42 
SCALE=0.022624
LM=16
2223.00000 2695.00000
2804.00000 2657.00000
3357.00000 2484.00000
3749.00000 2074.00000
3743.00000 1492.00000
3474.00000 1053.00000
3126.00000 700.00000
2726.00000 407.00000
2244.00000 289.00000
1703.00000 376.00000
1216.00000 596.00000
846.00000 981.00000
673.00000 1488.00000
734.00000 2081.00000
1115.00000 2502.00000
1656.00000 2680.00000
IMAGE=718 Cala2.jpg
ID=43 
SCALE=0.022624
LM=16
1565.00000 2657.00000
1708.00000 2641.00000
1846.00000 2602.00000
1961.00000 2518.00000
2029.00000 2393.00000
1966.00000 2253.00000
1856.00000 2163.00000
1719.00000 2121.00000
1575.00000 2110.00000
1420.00000 2109.00000
1279.00000 2147.00000
1175.00000 2251.00000
1116.00000 2385.00000
1154.00000 2537.00000
1267.00000 2634.00000
1413.00000 2665.00000
IMAGE=719 Cala1.jpg
ID=44 
SCALE=0.085187
LM=16
1570.00000 2661.00000
1711.00000 2644.00000
1846.00000 2597.00000
1964.00000 2518.00000
2030.00000 2392.00000
1968.00000 2253.00000
1858.00000 2156.00000
1719.00000 2111.00000
1572.00000 2109.00000
1421.00000 2114.00000
1276.00000 2148.00000
1164.00000 2248.00000
1113.00000 2389.00000
1152.00000 2540.00000
1267.00000 2637.00000
1416.00000 2658.00000
IMAGE=719 Cala2.jpg
ID=45 
SCALE=0.086868
LM=16
2404.00000 2977.00000
2850.00000 2893.00000
3269.00000 2722.00000
3574.00000 2395.00000
3729.00000 1970.00000
3608.00000 1514.00000
3272.00000 1208.00000
2859.00000 1020.00000
2412.00000 942.00000
1867.00000 937.00000
1354.00000 1044.00000
1055.00000 1429.00000
1060.00000 1948.00000
1242.00000 2372.00000
1552.00000 2699.00000
1949.00000 2916.00000
IMAGE=722 Cami1.jpg
ID=46 
SCALE=0.016892
LM=16
2408.00000 2977.00000
2846.00000 2892.00000
3245.00000 2699.00000
3549.00000 2377.00000
3730.00000 1970.00000
3631.00000 1502.00000
3290.00000 1196.00000
2859.00000 1030.00000
2404.00000 942.00000
1870.00000 918.00000
1381.00000 997.00000
1093.00000 1430.00000
1048.00000 1947.00000
1245.00000 2374.00000
1555.00000 2702.00000
1954.00000 2912.00000
IMAGE=722 Cami2.jpg
ID=47 
SCALE=0.016666
